# Supplementary material for: Differential Distribution of Brain Metastases from Non-Small Cell Lung Cancer Based on Mutation Status
Source: Brain Sci. 2023 Jul 11;13(7):1057. doi: 10.3390/brainsci13071057 (PMC10377121; doi:10.3390/brainsci13071057)
Supplement: Supplementary file 1 [file brainsci-13-01057-s001.zip]

Archive with 1 entries (1 files):
- brainsci-2495678-SI.pdf
